# Supplementary material for: Evaluation of K-ras and p53 expression in pancreatic adenocarcinoma using the cancer genome atlas
Source: PLoS One. 2017 Jul 25;12(7):e0181532. doi: 10.1371/journal.pone.0181532 (PMC5526503; doi:10.1371/journal.pone.0181532)
Supplement: S1 Dataset — (TXT) [file pone.0181532.s001.txt]

GENE_ID	COMMON	TCGA-F2-6879-01	TCGA-HZ-7919-01	TCGA-HZ-7922-01	TCGA-HZ-7925-01	TCGA-HZ-7926-01	TCGA-IB-7644-01	TCGA-IB-7646-01	TCGA-IB-7647-01	TCGA-IB-7649-01	TCGA-IB-7651-01	TCGA-IB-7652-01	TCGA-IB-7885-01	TCGA-IB-7886-01	TCGA-IB-7887-01	TCGA-IB-7888-01	TCGA-IB-7889-01	TCGA-HZ-8001-01	TCGA-HZ-8002-01	TCGA-HZ-8003-01	TCGA-HZ-8005-01	TCGA-IB-7645-01	TCGA-IB-7890-01	TCGA-IB-7891-01	TCGA-IB-7893-01	TCGA-IB-7897-01	TCGA-H6-8124-01	TCGA-HZ-8315-01	TCGA-HZ-8317-01	TCGA-HZ-8519-01	TCGA-HZ-8636-01	TCGA-HZ-8637-01	TCGA-IB-8126-01	TCGA-IB-8127-01	TCGA-F2-A44G-01	TCGA-F2-A44H-01	TCGA-FB-A4P5-01	TCGA-FB-A545-01	TCGA-H6-A45N-01	TCGA-HV-A5A3-01	TCGA-HV-A5A4-01	TCGA-HV-A5A5-01	TCGA-HV-A5A6-01	TCGA-HZ-A49G-01	TCGA-HZ-A49H-01	TCGA-HZ-A49I-01	TCGA-HZ-A4BH-01	TCGA-HZ-A4BK-01	TCGA-M8-A5N4-01
KRAS	3845	G12V	G12R	Q61H	G12V	G12D	G12V	G12D	G12V	Q61H	G12D	G12R	G12V	G12C	G12R	NaN	G12V	G12V	G12D	G12R	Q61H	G12V	Q61R	NaN	G12D	G12D	G12V	G12D	NaN	G12D	G12V	G12V	G12D	G12D	G12D	NaN	G12D	G12V	G12V	G12D	G12V	G12D	G12D	G12D	G12V	G12D	G12D	G12D	G12D
TP53	7157	Y220C	NaN	R196*	C135*	NaN	R110L	I255T	R248W	X125_splice	NaN	R175H	NaN	D57Kfs*67	S215G	Q192*	E298*	R248Q	NaN	C124R	X331_splice	R196*	G199*	G245V	I254S	NaN	C238Y	H179R	NaN	H179R	V173dup	G245S	NaN	R273C	NaN	NaN	NaN	R273C	R282G	R248W	NaN	Y205F	R342Efs*3	C275F	NaN	M246R	C135Y	P151T	V274F
[truncated: 101 more columns]
