# Supplementary material for: Evaluation of K-ras and p53 expression in pancreatic adenocarcinoma using the cancer genome atlas
Source: PLoS One. 2017 Jul 25;12(7):e0181532. doi: 10.1371/journal.pone.0181532 (PMC5526503; doi:10.1371/journal.pone.0181532)
Supplement: S2 Dataset — (TXT) [file pone.0181532.s002.txt]

GENE_ID	COMMON	TCGA-F2-6879-01	TCGA-HZ-7919-01	TCGA-HZ-7922-01	TCGA-HZ-7925-01	TCGA-HZ-7926-01	TCGA-IB-7644-01	TCGA-IB-7646-01	TCGA-IB-7647-01	TCGA-IB-7649-01	TCGA-IB-7651-01	TCGA-IB-7652-01	TCGA-IB-7885-01	TCGA-IB-7886-01	TCGA-IB-7887-01	TCGA-IB-7888-01	TCGA-IB-7889-01	TCGA-HZ-8001-01	TCGA-HZ-8002-01	TCGA-HZ-8003-01	TCGA-HZ-8005-01	TCGA-IB-7645-01	TCGA-IB-7890-01	TCGA-IB-7891-01	TCGA-IB-7893-01	TCGA-IB-7897-01	TCGA-H6-8124-01	TCGA-HZ-8315-01	TCGA-HZ-8317-01	TCGA-HZ-8519-01	TCGA-HZ-8636-01	TCGA-HZ-8637-01	TCGA-IB-8126-01	TCGA-IB-8127-01	TCGA-F2-A44G-01	TCGA-F2-A44H-01	TCGA-FB-A4P5-01	TCGA-FB-A545-01	TCGA-H6-A45N-01	TCGA-HV-A5A3-01	TCGA-HV-A5A4-01	TCGA-HV-A5A5-01	TCGA-HV-A5A6-01	TCGA-HZ-A49G-01	TCGA-HZ-A49H-01	TCGA-HZ-A49I-01	TCGA-HZ-A4BH-01	TCGA-HZ-A4BK-01	TCGA-M8-A5N4-01
KRAS	3845	1	1	2	0	0	0	1	0	0	0	0	0	2	0	0	0	0	0	0	1	0	1	0	-1	0	0	0	0	0	1	0	0	1	0	0	0	0	0	1	1	0	0	0	0	2	-2	1	0
TP53	7157	-1	-1	-1	0	0	-1	-1	0	0	0	-1	0	-1	-1	-1	-1	-1	0	0	-1	0	0	-2	-1	0	-1	-1	0	0	-1	0	0	-1	-1	0	0	-1	0	-1	0	0	-1	0	0	-1	-1	-1	-1
[truncated: 101 more columns]
